# Supplementary material for: Mechanism of foreign DNA recognition by a CRISPR RNA-guided surveillance complex from Pseudomonas aeruginosa
Source: Nucleic Acids Res. 2015 Feb 8;43(4):2216–22. doi: 10.1093/nar/gkv094 (PMC4344526; doi:10.1093/nar/gkv094)
Supplement: SUPPLEMENTARY DATA [file supp_gkv094_nar-03567-h-2014-File003.zip]

Archive with 15 entries (14 files):
- FigS1.ai
- __MACOSX/
- __MACOSX/._FigS1.ai
- FigS2.ai
- __MACOSX/._FigS2.ai
- FigS3.ai
- __MACOSX/._FigS3.ai
- FigS4.ai
- __MACOSX/._FigS4.ai
- NAR-03567-H-2014_SOM.docx
- __MACOSX/._NAR-03567-H-2014_SOM.docx
- TableS1.ai
- __MACOSX/._TableS1.ai
- TableS2.ai
- __MACOSX/._TableS2.ai
